# Supplementary material for: Alterations in the mucosa-associated fungal microbiota in patients with ulcerative colitis
Source: Oncotarget. 2017 Nov 20;8(64):107577–88. doi: 10.18632/oncotarget.22534 (PMC5746090; doi:10.18632/oncotarget.22534)
Supplement: Supplementary file 2 [file oncotarget-08-107577-s002.xls]

## Sheet: Sheet1
				Supplementary Table 1 Nineteen core OTUs of fungal communities inferred from colonic mucosa in HS and UC patients
	HS	HS	HS	HS	HS	HS	HS	HS	HS	HS	HS	HS	HS	HS	HS	UC	UC	UC	UC	UC	UC	UC	UC	UC	UC	UC	UC	UC	UC
Emericella	0.0414761	0	0	0	0	0.0819105	0.0131356	0.112842	0	0	0.0115956	0	0.000115255	0	0	0	0	0	0.00566287	0	0	0.0755963	0	0	0	0	0	0	0.050583
Aspergillus	0	0	3.8943e-05	0	0	0	0.000751416	0	0	0	0	0	0.0797782	0	0	0.0231478	0.00547019	0	0	0	0	0.00348157	0.000787958	0.000917278	0.0474571	0.0651225	0.025046	0.0436343	0.0150686
Penicillium	0.0186389	0	0.0712988	0	0.00362207	0.000657636	0	0	0	0	0.000630903	0	0.000159395	0	0.00275143	7.97808e-05	0.0061757	0	0	0	0	0.00292897	0.000354468	0.0231568	0.000141003	0.000177661	0.000145556	0.000844953	0.0147587
Aspergillus	0	0.0985852	0.0339369	0.0544791	0	0.0129507	4.35604e-05	8.47584e-05	0.000123156	0	0	0	0.160447	0	0	0.0273397	0.000691355	0	0.0117697	0	0	0	0	0	0.0418612	0.00012831	9.77302e-05	0.00310033	0.123293
Cladosporium	0.206706	0.448242	0.294993	0.289795	0.358494	0.347789	0.273766	0.0526016	6.9275e-05	0.0328077	0.010133	0.389849	0.553526	0.262729	0.211651	0.41055	0.230486	0.22324	0.202969	0.000106298	0.166767	0.328285	0.138613	0.430818	0.360909	0.231998	0.480533	0.24989	0.0890458
Trametes	0	0.0302146	0.0134042	0	0	0.0498861	0	0	0.130255	0	0	0	0	0	0	0	0	0	0	0	0.0491011	0	0	0	0	0	0.030234	0	0.0423204
Sporobolomyces	0.0934814	0.000192131	0.092513	0	0	4.93788e-05	0	0	0	0	0.0124923	0	3.92356e-05	0	0	0	0	0.210663	0	0	0	0	0	0	0	0	0	0	0.0266469
Gibellulopsis	0	0	0	0.0188953	0	0	0	0.0611853	0	0	0.0180162	0.128372	0	0	0	0	0	0	0	0	0	0	0	0	0	0	0	0.0276386	0
Alternaria	0.0219925	0	0.0486807	0.179963	0.0607599	0	0.0754814	0	0	0	0	0.0324745	6.13056e-05	0.163878	0.0939322	0.0140186	0.0714663	0	0	0	0	0.103674	0.0358577	0.112588	0.0798573	0.000276361	0	0.0369006	0.0332266
Wallemia	0	0.00198936	0	0	0	0.000513989	0	0	0.00735598	0	9.53455e-05	0	0	0	0.00565369	0.00197628	0	0.00967105	0	0	0	0	0	0	0.00203763	0	0.00268654	0	0
Aureobasidium	0	0	0	0	0	0	0	0	0	0	0	0	0	0	0	0.0279666	0	0	0	0	0	0.0305827	0	0	0	0	0.000453302	0.00292267	0.000141019
Nigrospora	0.242247	0.0646441	2.33658e-05	0.0756839	0	0.0238792	0.0425193	3.08212e-05	0	0.125294	0.0443255	0.309064	0.000213344	0.2169	0.136876	0.0924774	0.228689	0	0.173347	0	0	0.0741373	0.166984	0.147875	0.0185045	0	0.0796522	0.177559	0.0446547
Epicoccum	0.0566637	0.0573491	0	0.0227166	0	0	0	0	0	0	0	0	0.000232961	0.163123	0	0	0	0	0	0	0	0	0.110856	0	0	0	0.0355863	0	0
Eurotium	0.0586458	0	0.00304145	0	0.0103123	0.00575488	0.000720924	0	0	6.24909e-05	0.00216049	0.000571073	0.00296229	0	0.000189605	0.000170959	0.0414328	0	0	0	0	0.0669972	0.0320399	0.055115	0.00243575	0.00187037	0.000114365	0.00132376	0.319357
Sterigmatomyces	0	0.000280191	0.0479661	0	0	0.215586	0.140831	0	0	0	3.04294e-05	0	0	0	0	0	0.232596	0	0	0	0	0	0.0563356	0	0	0.25803	0.0556729	0.0462666	0
Malassezia	0	0	0	0	0.000421123	0	3.92043e-05	0	0	0	0	0	0	3.36409e-05	0	0	0.00488396	0	0	0	0.000435553	0	0.000914393	0	0	0	0.000141397	8.01622e-05	0
Exophiala	0.173002	0	0.15828	0	0	0	0	0.254622	0.674887	0	0	0	5.14967e-05	0	0	0	0	0.000184844	2.61147e-05	0.099961	0	0.100767	0.144957	0	0.202322	4.68827e-05	0.127141	0.0751228	0
Wickerhamomyces	0	0.0239924	0.000286231	0.0793174	0	0	0.000392043	0.147369	0.129162	0	0.891781	0.0370189	0	0	0.0254071	0	0	0.129709	0.385423	0.0768498	0.375356	0	0.236209	0.202012	0.179942	0.241473	0	0	0.0280497
Unidentified of Saccharomycetales	0	0	0.0269933	0	0	0.0851224	0.00288805	0	2.82231e-05	0.403845	0	0	0	0	0.523539	0.337917	0	0.426342	0.122377	0.275558	6.46861e-05	0	0.0723725	0	0	0.00232439	3.53492e-05	0.157233	0.00883964
